# Supplementary material for: Anti-Hyperalgesic Effect of Isopulegol Involves GABA and NMDA Receptors in a Paclitaxel-Induced Neuropathic Pain Model
Source: Pharmaceuticals (Basel). 2025 Feb 14;18(2):256. doi: 10.3390/ph18020256 (PMC11860001; doi:10.3390/ph18020256)
Supplement: Supplementary file 1 [file pharmaceuticals-18-00256-s001.zip]

Archive with 1 entries (1 files):
- pharmaceuticals-3405861-supplementary.pdf
